# Supplementary material for: Biological Response Following the Systemic Injection of PEG–PAMAM–Rhodamine Conjugates in Zebrafish
Source: Pharmaceutics. 2024 Apr 30;16(5):608. doi: 10.3390/pharmaceutics16050608 (PMC11125904; doi:10.3390/pharmaceutics16050608)
Supplement: Supplementary file 1 [file pharmaceutics-16-00608-s001.zip]

Archive with 2 entries (2 files):
- Supplementary Figures and Tables.pdf
- Video_S1.mp4
